# Supplementary material for: A Metabolomics-Based Study on the Discriminative Classification Models and Toxicological Mechanism of Estazolam Fatal Intoxication
Source: Metabolites. 2023 Apr 17;13(4):567. doi: 10.3390/metabo13040567 (PMC10144813; doi:10.3390/metabo13040567)
Supplement: Supplementary file 1 [file metabolites-13-00567-s001.zip]

Archive with 2 entries (2 files):
- metabolites-2287723-supplementary.pdf
- metabolites-2287723-supplementary.xlsx
